# Supplementary material for: GPLEXUS: enabling genome-scale gene association network reconstruction and analysis for very large-scale expression data
Source: Nucleic Acids Res. 2013 Oct 30;42(5):e32. doi: 10.1093/nar/gkt983 (PMC3950724; doi:10.1093/nar/gkt983)
Supplement: Supplementary Data [file supp_gkt983_nar-02617-met-n-2013-File006.xlt]

## Sheet: supp1
gene1	gene2	MI-Value	Chip-Name(Top ten related chip)
AT2G26530	AT2G38470	0.84686	E-GEOD-5623___GSM131321.CEL;E-GEOD-5623___GSM131322.CEL;E-GEOD-5623___GSM131325.CEL;E-GEOD-5623___GSM131318.CEL;E-GEOD-5623___GSM131317.CEL;E-GEOD-14229___GSM356570.CEL;E-GEOD-14229___GSM356569.CEL;E-GEOD-22114___GSM549993.CEL;E-GEOD-14229___GSM356567.CEL;E-GEOD-5633___GSM131676.CEL;E-GEOD-5634___GSM131698.CEL;E-GEOD-5633___GSM131677.CEL;E-GEOD-5634___GSM131699.CEL;E-GEOD-5634___GSM131697.CEL;E-G…
AT2G41640	AT2G38470	0.628365	E-GEOD-5623___GSM131321.CEL;E-GEOD-5623___GSM131322.CEL;E-GEOD-5623___GSM131325.CEL;E-GEOD-5623___GSM131317.CEL;E-GEOD-5623___GSM131318.CEL;E-GEOD-5623___GSM131329.CEL;E-GEOD-22114___GSM549993.CEL;E-GEOD-13783___GSM346838.CEL;E-GEOD-13783___GSM346840.CEL;E-GEOD-13783___GSM346835.CEL;E-GEOD-22114___GSM549996.CEL;E-GEOD-13783___GSM346839.CEL;E-GEOD-2169___GSM39205.CEL;E-GEOD-2169___GSM39203.CEL;E-G…
AT4G17230	AT2G38470	0.658249	E-GEOD-12856___GSM322555.CEL;E-GEOD-5623___GSM131321.CEL;E-GEOD-5623___GSM131322.CEL;E-GEOD-5623___GSM131318.CEL;E-GEOD-5623___GSM131317.CEL;E-GEOD-13783___GSM346846.CEL;E-GEOD-2169___GSM39205.CEL;E-GEOD-2169___GSM39204.CEL;E-GEOD-2169___GSM39203.CEL;E-GEOD-5684___GSM133029.CEL;E-GEOD-13783___GSM346830.CEL;E-GEOD-5684___GSM133030.CEL;E-GEOD-13783___GSM346834.CEL;E-GEOD-5623___GSM131314.CEL;E-GEOD…
AT4G17500	AT2G38470	0.698665	E-GEOD-5623___GSM131321.CEL;E-GEOD-5623___GSM131322.CEL;E-GEOD-5623___GSM131318.CEL;E-GEOD-5623___GSM131317.CEL;E-GEOD-5623___GSM131325.CEL;E-GEOD-13783___GSM346841.CEL;E-GEOD-13783___GSM346844.CEL;E-GEOD-13783___GSM346837.CEL;E-GEOD-13783___GSM346840.CEL;E-GEOD-13783___GSM346843.CEL;E-GEOD-13783___GSM346845.CEL;E-GEOD-13783___GSM346842.CEL;E-GEOD-13783___GSM346836.CEL;E-GEOD-13783___GSM346839.CE…
AT5G10695	AT2G38470	0.692355	E-GEOD-5633___GSM131654.CEL;E-GEOD-5633___GSM131653.CEL;E-GEOD-5633___GSM131676.CEL;E-GEOD-5633___GSM131661.CEL;E-GEOD-5633___GSM131680.CEL;E-GEOD-5633___GSM131681.CEL;E-GEOD-5633___GSM131652.CEL;E-GEOD-5633___GSM131679.CEL;E-GEOD-5633___GSM131677.CEL;E-GEOD-5633___GSM131663.CEL;E-GEOD-5633___GSM131678.CEL;E-GEOD-13783___GSM346830.CEL;E-GEOD-5633___GSM131662.CEL;E-GEOD-5700___GSM133307.CEL;E-GEOD…
AT1G50740	AT2G38470	0.620921	E-GEOD-21786___GSM542681_FAMA_4h-3.CEL;E-GEOD-14229___GSM356568.CEL;E-GEOD-22114___GSM549993.CEL;E-GEOD-14229___GSM356567.CEL;E-GEOD-5629___GSM131471.CEL;E-GEOD-5629___GSM131472.CEL;E-GEOD-5633___GSM131663.CEL;E-GEOD-14229___GSM356564.CEL;E-GEOD-14229___GSM356565.CEL;E-GEOD-14229___GSM356566.CEL;E-GEOD-5629___GSM131473.CEL;E-GEOD-2169___GSM39204.CEL;E-GEOD-5633___GSM131678.CEL;E-GEOD-5700___GSM13…
AT5G27420	AT2G38470	0.969406	E-GEOD-2169___GSM39204.CEL;E-GEOD-2169___GSM39205.CEL;E-GEOD-2169___GSM39206.CEL;E-GEOD-2169___GSM39203.CEL;E-GEOD-13783___GSM346830.CEL;E-GEOD-13783___GSM346835.CEL;E-GEOD-13783___GSM346839.CEL;E-GEOD-5623___GSM131318.CEL;E-GEOD-22114___GSM549993.CEL;E-GEOD-13783___GSM346842.CEL;E-GEOD-13783___GSM346837.CEL;E-GEOD-13783___GSM346840.CEL;E-GEOD-13783___GSM346843.CEL;E-GEOD-13783___GSM346838.CEL;E-…
AT5G66070	AT2G38470	0.75029	E-GEOD-5623___GSM131325.CEL;E-GEOD-5623___GSM131321.CEL;E-GEOD-5623___GSM131322.CEL;E-GEOD-5623___GSM131318.CEL;E-GEOD-22114___GSM549993.CEL;E-GEOD-13783___GSM346830.CEL;E-GEOD-13783___GSM346835.CEL;E-GEOD-13783___GSM346838.CEL;E-GEOD-13783___GSM346839.CEL;E-GEOD-13783___GSM346845.CEL;E-GEOD-13783___GSM346842.CEL;E-GEOD-5633___GSM131653.CEL;E-GEOD-5623___GSM131317.CEL;E-GEOD-13783___GSM346840.CEL…
AT5G61600	AT2G38470	0.568357	E-GEOD-5623___GSM131325.CEL;E-GEOD-5623___GSM131321.CEL;E-GEOD-5623___GSM131322.CEL;E-GEOD-22114___GSM549993.CEL;E-GEOD-5623___GSM131318.CEL;E-GEOD-5623___GSM131317.CEL;E-GEOD-5623___GSM131330.CEL;E-GEOD-5633___GSM131653.CEL;E-GEOD-5633___GSM131654.CEL;E-GEOD-5623___GSM131329.CEL;E-GEOD-5633___GSM131679.CEL;E-GEOD-5633___GSM131680.CEL;E-GEOD-5633___GSM131652.CEL;E-GEOD-5633___GSM131681.CEL;E-GEOD…
AT5G58430	AT2G38470	0.613693	E-GEOD-13783___GSM346830.CEL;E-GEOD-13783___GSM346835.CEL;E-GEOD-13783___GSM346834.CEL;E-GEOD-13783___GSM346833.CEL;E-GEOD-13783___GSM346843.CEL;E-GEOD-13783___GSM346838.CEL;E-GEOD-13783___GSM346844.CEL;E-GEOD-13783___GSM346845.CEL;E-GEOD-13783___GSM346839.CEL;E-GEOD-2169___GSM39204.CEL;E-GEOD-13783___GSM346846.CEL;E-GEOD-13783___GSM346842.CEL;E-GEOD-13783___GSM346840.CEL;E-GEOD-13783___GSM346836…
AT5G54490	AT2G38470	0.759814	E-GEOD-5623___GSM131322.CEL;E-GEOD-5623___GSM131321.CEL;E-GEOD-5623___GSM131325.CEL;E-GEOD-5623___GSM131318.CEL;E-GEOD-5623___GSM131317.CEL;E-GEOD-5623___GSM131330.CEL;E-GEOD-5623___GSM131329.CEL;E-GEOD-14229___GSM356568.CEL;E-GEOD-14229___GSM356567.CEL;E-GEOD-14229___GSM356566.CEL;E-GEOD-5639___GSM131830.CEL;E-GEOD-5634___GSM131699.CEL;E-GEOD-5700___GSM133305.CEL;E-GEOD-5700___GSM133307.CEL;E-GE…
AT5G47230	AT2G38470	0.636816	E-GEOD-5623___GSM131322.CEL;E-GEOD-14229___GSM356567.CEL;E-GEOD-14229___GSM356570.CEL;E-GEOD-5623___GSM131318.CEL;E-GEOD-22114___GSM549993.CEL;E-GEOD-5623___GSM131321.CEL;E-GEOD-5623___GSM131317.CEL;E-GEOD-2169___GSM39205.CEL;E-GEOD-2169___GSM39204.CEL;E-GEOD-5633___GSM131678.CEL;E-GEOD-2169___GSM39206.CEL;E-GEOD-2169___GSM39203.CEL;E-GEOD-22114___GSM549997.CEL;E-GEOD-5633___GSM131652.CEL;E-GEOD-…
AT5G45110	AT2G38470	0.725854	E-GEOD-5623___GSM131321.CEL;E-GEOD-5623___GSM131318.CEL;E-GEOD-5623___GSM131322.CEL;E-GEOD-5623___GSM131317.CEL;E-GEOD-2169___GSM39204.CEL;E-GEOD-21786___GSM542681_FAMA_4h-3.CEL;E-GEOD-5623___GSM131314.CEL;E-GEOD-2169___GSM39205.CEL;E-GEOD-2169___GSM39206.CEL;E-GEOD-5623___GSM131313.CEL;E-ATMX-28___M1.CEL;E-GEOD-5639___GSM131830.CEL;E-GEOD-5520___GSM128664.CEL;E-GEOD-5520___GSM128661.CEL;E-ATMX-2…
AT5G44070	AT2G38470	0.542996	E-GEOD-5623___GSM131322.CEL;E-GEOD-22114___GSM549993.CEL;E-GEOD-5623___GSM131321.CEL;E-GEOD-5623___GSM131318.CEL;E-GEOD-5634___GSM131698.CEL;E-GEOD-5634___GSM131695.CEL;E-GEOD-5623___GSM131317.CEL;E-GEOD-2169___GSM39204.CEL;E-GEOD-5634___GSM131699.CEL;E-GEOD-5634___GSM131697.CEL;E-GEOD-2169___GSM39205.CEL;E-GEOD-5634___GSM131694.CEL;E-GEOD-2169___GSM39206.CEL;E-GEOD-5634___GSM131696.CEL;E-GEOD-21…
AT5G42380	AT2G38470	0.555427	E-GEOD-5623___GSM131321.CEL;E-GEOD-5623___GSM131322.CEL;E-GEOD-5623___GSM131325.CEL;E-GEOD-5623___GSM131318.CEL;E-GEOD-22114___GSM549993.CEL;E-GEOD-13783___GSM346837.CEL;E-GEOD-13783___GSM346838.CEL;E-GEOD-13783___GSM346835.CEL;E-GEOD-13783___GSM346830.CEL;E-GEOD-5623___GSM131317.CEL;E-GEOD-13783___GSM346840.CEL;E-GEOD-13783___GSM346844.CEL;E-GEOD-13783___GSM346836.CEL;E-GEOD-13783___GSM346839.CE…
AT5G42050	AT2G38470	0.607149	E-GEOD-5623___GSM131325.CEL;E-GEOD-5623___GSM131321.CEL;E-GEOD-5623___GSM131329.CEL;E-GEOD-5623___GSM131330.CEL;E-GEOD-5623___GSM131322.CEL;E-GEOD-5633___GSM131680.CEL;E-GEOD-5623___GSM131318.CEL;E-GEOD-2169___GSM39204.CEL;E-GEOD-5633___GSM131654.CEL;E-GEOD-5633___GSM131653.CEL;E-GEOD-12856___GSM322555.CEL;E-GEOD-5633___GSM131652.CEL;E-GEOD-5633___GSM131663.CEL;E-GEOD-5623___GSM131317.CEL;E-GEOD-…
AT5G06320	AT2G38470	0.666149	E-GEOD-5623___GSM131325.CEL;E-GEOD-5623___GSM131321.CEL;E-GEOD-5633___GSM131653.CEL;E-GEOD-5623___GSM131322.CEL;E-GEOD-5633___GSM131654.CEL;E-GEOD-5633___GSM131676.CEL;E-GEOD-21786___GSM542681_FAMA_4h-3.CEL;E-GEOD-5633___GSM131680.CEL;E-GEOD-5623___GSM131330.CEL;E-GEOD-5633___GSM131679.CEL;E-GEOD-5633___GSM131677.CEL;E-GEOD-5633___GSM131652.CEL;E-GEOD-5633___GSM131663.CEL;E-GEOD-5633___GSM131661.…
AT3G57530	AT2G38470	0.559106	E-GEOD-5623___GSM131321.CEL;E-GEOD-5623___GSM131322.CEL;E-GEOD-5623___GSM131325.CEL;E-GEOD-5623___GSM131318.CEL;E-GEOD-5623___GSM131317.CEL;E-GEOD-5623___GSM131329.CEL;E-GEOD-2169___GSM39204.CEL;E-GEOD-2169___GSM39205.CEL;E-GEOD-2169___GSM39203.CEL;E-GEOD-2169___GSM39206.CEL;E-GEOD-22114___GSM549993.CEL;E-GEOD-5623___GSM131330.CEL;E-ATMX-28___M1.CEL;E-GEOD-13783___GSM346842.CEL;E-GEOD-13783___GSM…
AT3G55980	AT2G38470	0.791661	E-GEOD-5623___GSM131322.CEL;E-GEOD-5623___GSM131321.CEL;E-GEOD-5623___GSM131318.CEL;E-GEOD-5623___GSM131317.CEL;E-GEOD-5623___GSM131325.CEL;E-GEOD-21786___GSM542681_FAMA_4h-3.CEL;E-GEOD-5623___GSM131329.CEL;E-GEOD-22114___GSM549993.CEL;E-GEOD-2169___GSM39204.CEL;E-GEOD-14229___GSM356568.CEL;E-GEOD-5633___GSM131654.CEL;E-GEOD-2169___GSM39205.CEL;E-GEOD-5623___GSM131330.CEL;E-GEOD-2169___GSM39206.C…
AT3G52400	AT2G38470	0.924713	E-GEOD-5623___GSM131329.CEL;E-GEOD-5623___GSM131325.CEL;E-GEOD-5623___GSM131322.CEL;E-GEOD-5623___GSM131321.CEL;E-GEOD-5633___GSM131677.CEL;E-GEOD-5633___GSM131679.CEL;E-GEOD-2169___GSM39204.CEL;E-GEOD-5633___GSM131681.CEL;E-GEOD-14229___GSM356570.CEL;E-GEOD-2169___GSM39205.CEL;E-GEOD-5633___GSM131661.CEL;E-GEOD-5700___GSM133305.CEL;E-GEOD-5633___GSM131676.CEL;E-GEOD-5623___GSM131318.CEL;E-GEOD-2…
AT3G50930	AT2G38470	0.673501	E-GEOD-5623___GSM131322.CEL;E-GEOD-5623___GSM131325.CEL;E-GEOD-5623___GSM131318.CEL;E-GEOD-5623___GSM131330.CEL;E-GEOD-5623___GSM131329.CEL;E-GEOD-5623___GSM131321.CEL;E-GEOD-5623___GSM131317.CEL;E-GEOD-5633___GSM131653.CEL;E-GEOD-2169___GSM39204.CEL;E-GEOD-2169___GSM39205.CEL;E-GEOD-5634___GSM131695.CEL;E-GEOD-2169___GSM39206.CEL;E-GEOD-2169___GSM39203.CEL;E-GEOD-5634___GSM131696.CEL;E-GEOD-1422…
AT4G34390	AT2G38470	0.679455	E-GEOD-13783___GSM346835.CEL;E-GEOD-5623___GSM131321.CEL;E-GEOD-2169___GSM39205.CEL;E-GEOD-12856___GSM322555.CEL;E-GEOD-13783___GSM346830.CEL;E-GEOD-13783___GSM346837.CEL;E-GEOD-13783___GSM346843.CEL;E-GEOD-2169___GSM39204.CEL;E-GEOD-5623___GSM131322.CEL;E-GEOD-13783___GSM346845.CEL;E-GEOD-2169___GSM39206.CEL;E-GEOD-13783___GSM346840.CEL;E-GEOD-13783___GSM346841.CEL;E-GEOD-2169___GSM39203.CEL;E-G…
AT4G23810	AT2G38470	0.58648	E-GEOD-5623___GSM131321.CEL;E-GEOD-5623___GSM131322.CEL;E-GEOD-5623___GSM131318.CEL;E-GEOD-5623___GSM131317.CEL;E-GEOD-22114___GSM549993.CEL;E-GEOD-5634___GSM131696.CEL;E-GEOD-5700___GSM133305.CEL;E-GEOD-2169___GSM39204.CEL;E-GEOD-5634___GSM131694.CEL;E-GEOD-5633___GSM131653.CEL;E-GEOD-5700___GSM133307.CEL;E-GEOD-4847___GSM109111.CEL;E-GEOD-5634___GSM131695.CEL;E-GEOD-5633___GSM131679.CEL;E-GEOD-…
AT4G18880	AT2G38470	0.633817	E-GEOD-5623___GSM131318.CEL;E-GEOD-5623___GSM131322.CEL;E-GEOD-14229___GSM356568.CEL;E-GEOD-14229___GSM356570.CEL;E-GEOD-14229___GSM356567.CEL;E-GEOD-14229___GSM356564.CEL;E-GEOD-5623___GSM131321.CEL;E-GEOD-5623___GSM131317.CEL;E-GEOD-14229___GSM356569.CEL;E-GEOD-14229___GSM356566.CEL;E-GEOD-5639___GSM131830.CEL;E-GEOD-14229___GSM356565.CEL;E-GEOD-5633___GSM131654.CEL;E-GEOD-5633___GSM131661.CEL;…
AT4G12720	AT2G38470	0.709048	E-GEOD-5623___GSM131321.CEL;E-GEOD-5623___GSM131322.CEL;E-GEOD-5623___GSM131318.CEL;E-GEOD-5623___GSM131317.CEL;E-GEOD-5623___GSM131325.CEL;E-GEOD-22114___GSM549993.CEL;E-GEOD-2169___GSM39204.CEL;E-GEOD-2169___GSM39205.CEL;E-GEOD-2169___GSM39206.CEL;E-GEOD-2169___GSM39203.CEL;E-GEOD-12856___GSM322555.CEL;E-GEOD-5623___GSM131313.CEL;E-GEOD-5520___GSM128661.CEL;E-GEOD-22114___GSM549996.CEL;E-GEOD-5…
AT4G11280	AT2G38470	0.702645	E-GEOD-5623___GSM131321.CEL;E-GEOD-5623___GSM131318.CEL;E-GEOD-5623___GSM131322.CEL;E-GEOD-5623___GSM131325.CEL;E-GEOD-5623___GSM131329.CEL;E-GEOD-5623___GSM131330.CEL;E-GEOD-5623___GSM131317.CEL;E-GEOD-22114___GSM549993.CEL;E-GEOD-14229___GSM356567.CEL;E-GEOD-2169___GSM39204.CEL;E-GEOD-2169___GSM39205.CEL;E-GEOD-2169___GSM39203.CEL;E-GEOD-22114___GSM549997.CEL;E-GEOD-2169___GSM39206.CEL;E-GEOD-5…
AT1G18570	AT2G38470	0.538641	E-GEOD-5623___GSM131321.CEL;E-GEOD-5623___GSM131322.CEL;E-GEOD-5623___GSM131318.CEL;E-GEOD-5623___GSM131317.CEL;E-GEOD-5623___GSM131325.CEL;E-GEOD-14229___GSM356564.CEL;E-GEOD-14229___GSM356570.CEL;E-GEOD-14229___GSM356567.CEL;E-GEOD-14229___GSM356568.CEL;E-GEOD-22114___GSM549993.CEL;E-GEOD-14229___GSM356566.CEL;E-GEOD-2169___GSM39204.CEL;E-GEOD-10497___GSM265419.CEL;E-GEOD-10576___GSM265419.CEL;…
AT3G10930	AT2G38470	0.666352	E-GEOD-5623___GSM131321.CEL;E-GEOD-5623___GSM131322.CEL;E-GEOD-5623___GSM131318.CEL;E-GEOD-5623___GSM131317.CEL;E-GEOD-5623___GSM131325.CEL;E-GEOD-5623___GSM131329.CEL;E-GEOD-5633___GSM131652.CEL;E-GEOD-22114___GSM549993.CEL;E-ATMX-28___M1.CEL;E-GEOD-2169___GSM39203.CEL;E-GEOD-5623___GSM131330.CEL;E-ATMX-28___M2.CEL;E-GEOD-2169___GSM39205.CEL;E-GEOD-2169___GSM39206.CEL;E-GEOD-5623___GSM131314.CEL…
AT3G18690	AT2G38470	0.581562	E-GEOD-14229___GSM356567.CEL;E-GEOD-5623___GSM131321.CEL;E-GEOD-5623___GSM131322.CEL;E-GEOD-5623___GSM131325.CEL;E-GEOD-14229___GSM356570.CEL;E-GEOD-5623___GSM131318.CEL;E-GEOD-5623___GSM131317.CEL;E-GEOD-22114___GSM549993.CEL;E-GEOD-14229___GSM356564.CEL;E-GEOD-5623___GSM131330.CEL;E-GEOD-5623___GSM131329.CEL;E-GEOD-14229___GSM356568.CEL;E-GEOD-14229___GSM356566.CEL;E-GEOD-14229___GSM356565.CEL;…
AT3G16720	AT2G38470	0.634691	E-GEOD-5623___GSM131322.CEL;E-GEOD-22114___GSM549993.CEL;E-GEOD-5623___GSM131317.CEL;E-GEOD-5623___GSM131321.CEL;E-GEOD-5623___GSM131325.CEL;E-GEOD-5623___GSM131318.CEL;E-GEOD-5633___GSM131676.CEL;E-GEOD-2169___GSM39204.CEL;E-GEOD-2169___GSM39205.CEL;E-GEOD-2169___GSM39206.CEL;E-GEOD-2169___GSM39203.CEL;E-GEOD-22114___GSM549997.CEL;E-ATMX-28___M1.CEL;E-GEOD-5623___GSM131329.CEL;E-GEOD-5633___GSM1…
AT3G09830	AT2G38470	0.63986	E-GEOD-5623___GSM131321.CEL;E-GEOD-5623___GSM131322.CEL;E-GEOD-5623___GSM131318.CEL;E-GEOD-13783___GSM346835.CEL;E-GEOD-13783___GSM346845.CEL;E-GEOD-13783___GSM346844.CEL;E-GEOD-5634___GSM131695.CEL;E-GEOD-5623___GSM131317.CEL;E-GEOD-13783___GSM346837.CEL;E-GEOD-13783___GSM346838.CEL;E-GEOD-13783___GSM346841.CEL;E-GEOD-13783___GSM346846.CEL;E-GEOD-13783___GSM346842.CEL;E-GEOD-5634___GSM131696.CEL…
AT3G11840	AT2G38470	0.708795	E-GEOD-5623___GSM131321.CEL;E-GEOD-5623___GSM131322.CEL;E-GEOD-5623___GSM131318.CEL;E-GEOD-14229___GSM356567.CEL;E-GEOD-14229___GSM356568.CEL;E-GEOD-5623___GSM131317.CEL;E-GEOD-5623___GSM131325.CEL;E-GEOD-5623___GSM131329.CEL;E-GEOD-2169___GSM39204.CEL;E-GEOD-2169___GSM39205.CEL;E-GEOD-2169___GSM39206.CEL;E-GEOD-2169___GSM39203.CEL;E-GEOD-12856___GSM322555.CEL;E-GEOD-5623___GSM131313.CEL;E-GEOD-5…
AT1G19020	AT2G38470	0.895968	E-GEOD-5623___GSM131321.CEL;E-GEOD-13783___GSM346830.CEL;E-GEOD-13783___GSM346834.CEL;E-GEOD-2169___GSM39206.CEL;E-GEOD-5623___GSM131318.CEL;E-GEOD-13783___GSM346837.CEL;E-GEOD-13783___GSM346833.CEL;E-GEOD-2169___GSM39205.CEL;E-GEOD-13783___GSM346846.CEL;E-GEOD-13783___GSM346841.CEL;E-GEOD-13783___GSM346843.CEL;E-GEOD-13783___GSM346835.CEL;E-GEOD-13783___GSM346839.CEL;E-GEOD-13783___GSM346844.CEL…
AT1G11050	AT2G38470	0.7537	E-GEOD-5623___GSM131322.CEL;E-GEOD-5623___GSM131321.CEL;E-GEOD-5623___GSM131325.CEL;E-GEOD-5623___GSM131318.CEL;E-GEOD-5623___GSM131317.CEL;E-GEOD-22114___GSM549993.CEL;E-GEOD-5623___GSM131329.CEL;E-GEOD-5623___GSM131330.CEL;E-GEOD-2169___GSM39204.CEL;E-GEOD-2169___GSM39205.CEL;E-GEOD-2169___GSM39206.CEL;E-GEOD-2169___GSM39203.CEL;E-GEOD-22114___GSM549997.CEL;E-GEOD-5684___GSM133029.CEL;E-GEOD-12…
AT1G27730	AT2G38470	0.774935	E-GEOD-5623___GSM131321.CEL;E-GEOD-5623___GSM131322.CEL;E-GEOD-5623___GSM131325.CEL;E-GEOD-5623___GSM131318.CEL;E-GEOD-22114___GSM549993.CEL;E-GEOD-5623___GSM131317.CEL;E-GEOD-5633___GSM131653.CEL;E-GEOD-5633___GSM131652.CEL;E-GEOD-5633___GSM131677.CEL;E-GEOD-2169___GSM39204.CEL;E-GEOD-2169___GSM39205.CEL;E-GEOD-2169___GSM39206.CEL;E-GEOD-2169___GSM39203.CEL;E-GEOD-5633___GSM131678.CEL;E-GEOD-563…
AT1G80840	AT2G38470	0.723049	E-GEOD-14229___GSM356567.CEL;E-GEOD-5623___GSM131321.CEL;E-GEOD-5623___GSM131322.CEL;E-GEOD-5623___GSM131318.CEL;E-GEOD-5623___GSM131317.CEL;E-GEOD-21786___GSM542681_FAMA_4h-3.CEL;E-GEOD-14229___GSM356566.CEL;E-GEOD-5700___GSM133305.CEL;E-GEOD-4847___GSM109111.CEL;E-GEOD-14229___GSM356568.CEL;E-ATMX-28___M1.CEL;E-GEOD-12856___GSM322555.CEL;E-ATMX-28___M2.CEL;E-GEOD-5684___GSM133029.CEL;E-GEOD-142…
AT1G05575	AT2G38470	0.810024	E-GEOD-5623___GSM131321.CEL;E-GEOD-5623___GSM131322.CEL;E-GEOD-5623___GSM131318.CEL;E-GEOD-5623___GSM131317.CEL;E-GEOD-22114___GSM549993.CEL;E-GEOD-14229___GSM356567.CEL;E-GEOD-5634___GSM131698.CEL;E-GEOD-5633___GSM131652.CEL;E-GEOD-14229___GSM356565.CEL;E-GEOD-5634___GSM131699.CEL;E-GEOD-5634___GSM131694.CEL;E-GEOD-5623___GSM131325.CEL;E-GEOD-5633___GSM131677.CEL;E-GEOD-5634___GSM131696.CEL;E-GE…
AT2G40140	AT2G38470	0.814549	E-GEOD-5623___GSM131322.CEL;E-GEOD-5623___GSM131325.CEL;E-GEOD-5623___GSM131318.CEL;E-GEOD-5623___GSM131321.CEL;E-GEOD-5623___GSM131317.CEL;E-GEOD-22114___GSM549993.CEL;E-GEOD-5623___GSM131330.CEL;E-GEOD-5623___GSM131329.CEL;E-GEOD-2169___GSM39204.CEL;E-GEOD-2169___GSM39205.CEL;E-GEOD-2169___GSM39206.CEL;E-GEOD-2169___GSM39203.CEL;E-GEOD-22114___GSM549997.CEL;E-GEOD-22114___GSM549996.CEL;E-ATMX-2…
AT1G23710	AT2G38470	0.543216	E-GEOD-5623___GSM131325.CEL;E-GEOD-5623___GSM131318.CEL;E-GEOD-5623___GSM131321.CEL;E-GEOD-5623___GSM131329.CEL;E-GEOD-5623___GSM131330.CEL;E-GEOD-5623___GSM131322.CEL;E-GEOD-5623___GSM131317.CEL;E-GEOD-13783___GSM346830.CEL;E-GEOD-13783___GSM346835.CEL;E-GEOD-13783___GSM346838.CEL;E-GEOD-13783___GSM346844.CEL;E-GEOD-13783___GSM346834.CEL;E-GEOD-13783___GSM346833.CEL;E-GEOD-13783___GSM346840.CEL;…
AT2G32030	AT2G38470	0.675194	E-GEOD-5623___GSM131321.CEL;E-GEOD-5623___GSM131322.CEL;E-GEOD-5623___GSM131318.CEL;E-GEOD-5623___GSM131317.CEL;E-GEOD-5623___GSM131325.CEL;E-GEOD-22114___GSM549993.CEL;E-GEOD-2169___GSM39204.CEL;E-GEOD-2169___GSM39205.CEL;E-GEOD-2169___GSM39203.CEL;E-GEOD-2169___GSM39206.CEL;E-GEOD-5623___GSM131329.CEL;E-ATMX-28___M1.CEL;E-GEOD-5684___GSM133029.CEL;E-GEOD-5623___GSM131330.CEL;E-GEOD-12856___GSM3…
AT2G38470	AT2G39650	0.586196	E-GEOD-5623___GSM131322.CEL;E-GEOD-5623___GSM131321.CEL;E-GEOD-5623___GSM131325.CEL;E-GEOD-22114___GSM549993.CEL;E-GEOD-5623___GSM131318.CEL;E-GEOD-2169___GSM39204.CEL;E-GEOD-2169___GSM39205.CEL;E-GEOD-2169___GSM39206.CEL;E-GEOD-2169___GSM39203.CEL;E-GEOD-5623___GSM131317.CEL;E-GEOD-13783___GSM346830.CEL;E-GEOD-13783___GSM346834.CEL;E-GEOD-13783___GSM346835.CEL;E-GEOD-13783___GSM346837.CEL;E-GEOD…
Most related chips with these 41 gene-gene interactions
E-GEOD-5623___GSM131321.CEL	could be identified from 37 gene-gene interactions
E-GEOD-5623___GSM131322.CEL	could be identified from 36 gene-gene interactions
E-GEOD-5623___GSM131318.CEL	could be identified from 35 gene-gene interactions
E-GEOD-5623___GSM131317.CEL	could be identified from 31 gene-gene interactions
E-GEOD-5623___GSM131325.CEL	could be identified from 26 gene-gene interactions
E-GEOD-22114___GSM549993.CEL	could be identified from 23 gene-gene interactions
E-GEOD-2169___GSM39204.CEL	could be identified from 22 gene-gene interactions
E-GEOD-2169___GSM39205.CEL	could be identified from 16 gene-gene interactions
E-GEOD-5623___GSM131329.CEL	could be identified from 14 gene-gene interactions
E-GEOD-14229___GSM356567.CEL	could be identified from 11 gene-gene interactions
E-GEOD-5623___GSM131330.CEL	could be identified from 10 gene-gene interactions
